# Supplementary material for: Social and maternal behavior in mesoderm specific transcript (Mest)-deficient mice
Source: PLoS One. 2022 Jul 22;17(7):e0271913. doi: 10.1371/journal.pone.0271913 (PMC9307168; doi:10.1371/journal.pone.0271913)
Supplement: S1 File — (XLSX) [file pone.0271913.s002.xlsx]

## Sheet: Figure 2
Fig 2. Social behavioral testing.
Fig 2a	Elevated Plus Maze
	Unpaired TTEST
	Female			Male			Table Analyzed	EPM column	EPM column
genotype>	WT	pKO		WT	pKO
	17.3	40.9		0	59.1		Column B	pKO-Female	pKO-Male
	80.7	69.6		46.9	54.5		vs.	vs.	vs.
	20.5	18.2		59.1	96.3		Column A	WT-Female	WT-Male
	0	84.6		70.3	40.9
	7.2	27.3		100.2	94.6		Unpaired t test
	20.6	4.8		5	10.8		P value	0.4368	0.2866
	53.9	3.5		33.2	15.4		P value summary	ns	ns
	23.9	6		87.4	34.1		Significantly different (P < 0.05)?	No	No
	53.3	5.1		46.2	31.6		One- or two-tailed P value?	Two-tailed	Two-tailed
	40.8	105.4		98.4	52.7		t, df	t=0.7921, df=22	t=1.091, df=23
	20.3	52.9		52.3	26.6
	14.7			55.7	15.4		How big is the difference?
	17.5				1.3		Mean of column A	28.52	54.56
							Mean of column B	38.03	41.02
Time in the open (seconds)							Difference between means (B - A) ± SEM	9.512 ± 12.01	-13.54 ± 12.41
							95% confidence interval	-15.39 to 34.42	-39.20 to 12.13
							R squared (eta squared)	0.02773	0.04919
							F test to compare variances
							F, DFn, Dfd	2.547, 10, 12	1.158, 11, 12
							P value	0.1279	0.8014
							P value summary	ns	ns
							Significantly different (P < 0.05)?	No	No
							Data analyzed
							Sample size, column A	13	12
							Sample size, column B	11	13
Fig 2b	Open Field Test
	Unpaired TTEST
	Female			Male			Table Analyzed	OFT column	OFT column
genotype>	WT	pKO		WT	pKO
	42.8	58.8		12.2	46.6		Column B	pKO-Female	pKO-Male
	57.6	43		37	55.5		vs.	vs.	vs.
	64.3	10.1		23.8	31.9		Column A	WT-Female	WT-Male
	38	75.4		56.3	32.5
	41.9	41.2		36	54.2		Unpaired t test
	27.1	25.5		20	53.1		P value	0.6228	0.2002
	35.4	33.4		39.6	23.8		P value summary	ns	ns
	33.4	35.7		27.9	70.3		Significantly different (P < 0.05)?	No	No
	39.6	27.2		28	58.9		One- or two-tailed P value?	Two-tailed	Two-tailed
	48	48.8		50.7	34.1		t, df	t=0.4983, df=24	t=1.313, df=27
	27.8	34.1		56.5	30.5
	16.9	49.8		48.6	60.2		How big is the difference?
	28.8	56.7		18.4	15.3		Mean of column A	38.58	37.01
				63.2	45.6		Mean of column B	41.52	44.81
					59.6		Difference between means (B - A) ± SEM	2.931 ± 5.882	7.792 ± 5.935
							95% confidence interval	-9.209 to 15.07	-4.384 to 19.97
Time in the open (seconds)							R squared (eta squared)	0.01024	0.06002
							F test to compare variances
							F, DFn, Dfd	1.708, 12, 12	1.025, 13, 14
							P value	0.3664	0.9597
							P value summary	ns	ns
							Significantly different (P < 0.05)?	No	No
							Data analyzed
							Sample size, column A	13	14
							Sample size, column B	13	15
Fig 2c	Marble Burying
	Unpaired TTEST
	Female			Male			Table Analyzed	MB column	MB column
genotype>	WT	pKO		WT	pKO
	3.6	3.6		7.1	3.6		Column B	pKO-Female	pKO-Male
	14.3	0		7.1	3.6		vs.	vs.	vs.
	0	0		0	3.6		Column A	WT-Female	WT-Male
	3.6	7.1		7.1	35.7
	17.9	0		10.7	7.1		Unpaired t test
	0	0		0	3.6		P value	0.8334	0.6333
	0	3.6		3.6	17.9		P value summary	ns	ns
	3.6	3.6		0	0		Significantly different (P < 0.05)?	No	No
	21.4	3.6		7.1	14.3		One- or two-tailed P value?	Two-tailed	Two-tailed
	3.6	10.7		7.1	3.6		t, df	t=0.2127, df=24	t=0.4826, df=27
	7.1	28.6		7.1	0
	7.1	39.3		0	0		How big is the difference?
	7.1	0		10.7	3.6		Mean of column A	6.869	6.614
				25	17.9		Mean of column B	7.7	8.107
					7.1		Difference between means (B - A) ± SEM	0.8308 ± 3.907	1.492 ± 3.092
							95% confidence interval	-7.232 to 8.894	-4.852 to 7.837
Buried marbles (percent)							R squared (eta squared)	0.001881	0.008553
							F test to compare variances
							F, DFn, Dfd	3.159, 12, 12	2.189, 14, 13
							P value	0.0572	0.1672
							P value summary	ns	ns
							Significantly different (P < 0.05)?	No	No
							Data analyzed
							Sample size, column A	13	14
							Sample size, column B	13	15
Fig 2d	Novel Object Recognition
	Unpaired TTEST
	Female			Male			Table Analyzed	NOR colum	NOR colum
genotype>	WT	pKO		WT	pKO
	-1.7	1.8		-1.7	26.7		Column B	pKO-Female	pKO-Male
	8.5	-14.1		1.8	4.7		vs.	vs.	vs.
	12.4	1.9		-3.3	-4.8		Column A	WT-Female	WT-Male
	-1.7	-4.1		-14.2	-0.8
	-1.9	-3.2		-0.1	-2.8		Unpaired t test
	-3.9	-5.5		-9.1	36.3		P value	0.3528	0.2318
	19	4.2		-3.6	-0.1		P value summary	ns	ns
	-1.6	-20.8		-5.7	-9.5		Significantly different (P < 0.05)?	No	No
	11.7	-1.8		12	-6.8		One- or two-tailed P value?	Two-tailed	Two-tailed
	0.6	3.9		-10.1	1.8		t, df	t=0.9475, df=24	t=1.223, df=27
	-2.4	-6.8		5.6	7.9
	6.4	22.4		-1.2	-5		How big is the difference?
	6.9	24.8		-17	-19.5		Mean of column A	4.023	-4.05
				-10.1	-8.6		Mean of column B	0.2077	1.153
					-2.2		Difference between means (B - A) ± SEM	-3.815 ± 4.027	5.203 ± 4.254
							95% confidence interval	-12.13 to 4.495	-3.524 to 13.93
Time difference (seconds, new object-known object)							R squared (eta squared)	0.03606	0.05251
							F test to compare variances
							F, DFn, Dfd	2.981, 12, 12	3.245, 14, 13
							P value	0.0702	0.0409
							P value summary	ns	*
							Significantly different (P < 0.05)?	No	Yes
							Data analyzed
							Sample size, column A	13	14
							Sample size, column B	13	15
Fig 2e	Sociability (females)
	Unpaired TTEST
	stranger			empty			Table Analyzed	Sociability	Sociability	Sociability	Sociability
genotype>	WT	pKO		WT	pKO
	194.6	348.1		178.9	172.7		Column B	pKO-stranger	pKO-empty	WT-empty	pKO-empty
	212.2	252.5		319.6	265.2		vs.	vs.	vs.	vs.	vs.
	169.2	256.1		341.6	279.2		Column A	WT-stranger	WT-empty	WT-stranger	pKO-stranger
	274.9	397.8		243.8	116.6
	286.6	197.8		205.1	162.3		Unpaired t test
	176.6	298.2		350.4	244.3		P value	0.1084	0.0771	0.2795	0.0307
	214.8	387.4		314.8	200		P value summary	ns	ns	ns	*
	280.9	334.7		192.8	224.6		Significantly different (P < 0.05)?	No	No	No	Yes
	242.7	312.7		272.1	241.8		One- or two-tailed P value?	Two-tailed	Two-tailed	Two-tailed	Two-tailed
	307.2	292.8		227.6	232.2		t, df	t=1.670, df=23	t=1.851, df=23	t=1.106, df=24	t=2.309, df=22
	241.4	181.4		266.4	172.3
	161.2	166.7		358.4	336.5		How big is the difference?
	356.9			197			Mean of column A	239.9	266.8	239.9	285.5
							Mean of column B	285.5	220.6	266.8	220.6
							Difference between means (B - A) ± SEM	45.58 ± 27.29	-46.17 ± 24.95	26.87 ± 24.29	-64.88 ± 28.09
time spent in chamber (seconds)							95% confidence interval	-10.87 to 102.0	-97.77 to 5.442	-23.25 to 76.99	-123.1 to -6.616
							R squared (eta squared)	0.1082	0.1296	0.04853	0.1951
							F test to compare variances
							F, DFn, Dfd	1.687, 11, 12	1.168, 12, 11	1.192, 12, 12	1.652, 11, 11
							P value	0.3823	0.8042	0.7654	0.4183
							P value summary	ns	ns	ns	ns
							Significantly different (P < 0.05)?	No	No	No	No
							Data analyzed
							Sample size, column A	13	13	13	12
							Sample size, column B	12	12	13	12
Fig 2f	Sociability (males)
	Unpaired TTEST
	stranger			empty			Table Analyzed	Sociability	Sociability	Sociability	Sociability
genotype>	WT	pKO		WT	pKO
	192.1	331.1		171.3	242.3		Column B	pKO-stranger	pKO-empty	WT-empty	pKO-empty
	295.2	240.7		242.6	327.4		vs.	vs.	vs.	vs.	vs.
	251.2	251.6		243.9	210.9		Column A	WT-stranger	WT-empty	WT-stranger	pKO-stranger
	235	377.6		338.3	172.5
	415	289.2		133	257.1		Unpaired t test
	335.1	237.2		206	276.8		P value	0.3172	0.836	0.9422	0.2241
	169.1	247.5		287.8	202.2		P value summary	ns	ns	ns	ns
	347.4	203.7		163.6	303.2		Significantly different (P < 0.05)?	No	No	No	No
	177.4	324.1		340.9	193.9		One- or two-tailed P value?	Two-tailed	Two-tailed	Two-tailed	Two-tailed
	152.8	274.5		263.6	245.2		t, df	t=1.019, df=27	t=0.2091, df=27	t=0.07317, df=26	t=1.243, df=28
	124.9	186.9		87.9	326.1
	187	356.2		353.8	183.6		How big is the difference?
	311.2	256.2		184.8	271.1		Mean of column A	242.9	240.5	242.9	270.4
	206.7	291.1		349.3	258.8		Mean of column B	270.4	245.9	240.5	245.9
		188.5			217.4		Difference between means (B - A) ± SEM	27.54 ± 27.02	5.414 ± 25.90	-2.379 ± 32.51	-24.51 ± 19.71
							95% confidence interval	-27.90 to 82.99	-47.72 to 58.55	-69.20 to 64.44	-64.88 to 15.87
							R squared (eta squared)	0.03705	0.001616	0.0002059	0.05232
time spent in chamber (seconds)
							F test to compare variances
							F, DFn, Dfd	2.166, 13, 14	3.055, 13, 14	1.017, 13, 13	1.387, 14, 14
							P value	0.1646	0.0472	0.9768	0.5482
							P value summary	ns	*	ns	ns
							Significantly different (P < 0.05)?	No	Yes	No	No
							Data analyzed
							Sample size, column A	14	14	14	15
							Sample size, column B	15	15	14	15
Fig 2g	Social novelty (females)
	Unpaired TTEST
	1st stranger			new stranger			Table Analyzed	SN females_column	SN females_column	SN females_column	SN females_column
genotype>	WT	pKO		WT	pKO
	319.8	323.3		199.5	214.9		Column B	pKO-1st str	pKO-new str	WT-new stranger	pKO-new stranger
	68.8	180.5		411.3	374.3		vs.	vs.	vs.	vs.	vs.
	90.6	210.8		448.3	328		Column A	W-1st str	WT-new str	WT-1st stranger	pKO-1st stranger
	247.7	284.6		302.2	199
	329.6	175.5		198.7	327.7		Unpaired t test
	195.5	207.3		275.5	212.9		P value	0.9343	0.5503	0.1574	0.0805
	188.2	305.3		380	208.4		P value summary	ns	ns	ns	ns
	162	207.3		200.8	309.3		Significantly different (P < 0.05)?	No	No	No	No
	178	178.3		353.1	359.5		One- or two-tailed P value?	Two-tailed	Two-tailed	Two-tailed	Two-tailed
	212.1	273.6		328.5	278.9		t, df	t=0.08331, df=24	t=0.6059, df=24	t=1.460, df=24	t=1.825, df=24
	231.6	167.1		285.9	294.6
	113	156.2		431.8	252.9		How big is the difference?
	561.5	270.8		10.9	163.3		Mean of column A	223	294.3	223	226.2
							Mean of column B	226.2	271.1	294.3	271.1
							Difference between means (B - A) ± SEM	3.246 ± 38.97	-23.29 ± 38.44	71.39 ± 48.91	44.85 ± 24.58
							95% confidence interval	-77.18 to 83.67	-102.6 to 56.05	-29.55 to 172.3	-5.872 to 95.58
							R squared (eta squared)	0.0002891	0.01506	0.08154	0.1219
							F test to compare variances
							F, DFn, Dfd	4.977, 12, 12	3.222, 12, 12	1.121, 12, 12	1.378, 12, 12
							P value	0.0094	0.0532	0.8464	0.5874
							P value summary	**	ns	ns	ns
							Significantly different (P < 0.05)?	Yes	No	No	No
							Data analyzed
							Sample size, column A	13	13	13	13
							Sample size, column B	13	13	13	13
Fig 2h	Social novelty (males)
	Unpaired TTEST
	1st stranger			new stranger			Table Analyzed	SN males_column	SN males_column	SN males_column	SN males_column
genotype>	WT	pKO		WT	pKO
	250.3	315.6		81	247.3		Column C	pKO-1st str	pKO-new str	WT-new stranger	pKO-new stranger
	91.9	182.6		394.9	391.1		vs.	vs.	vs.	vs.	vs.
	253.7	266.8		225.4	266.9		Column A	WT-1st str	WT-new str	WT-1st stranger	pKO-1st stranger
	80.7	237.4		491.2	319
	172.8	227		336.2	306.9		Unpaired t test
	276.7	146.2		295.5	388		P value	0.2367	0.7204	0.0041	0.0079
	141.6	134.7		411.7	278.4		P value summary	ns	ns	**	**
	238	246.3		265.8	152.3		Significantly different (P < 0.05)?	No	No	Yes	Yes
	246.5	228.5		296.8	326.2		One- or two-tailed P value?	Two-tailed	Two-tailed	Two-tailed	Two-tailed
	292.5	199.4		225.4	346.7		t, df	t=1.210, df=27	t=0.3617, df=27	t=3.149, df=26	t=2.860, df=28
	45.2	244.3		240.4	287.6
	266.5	287.8		245	239.5		How big is the difference?
	107.2	323.6		434.7	183		Mean of column A	190.9	303.7	190.9	223.4
	209.2	168.7		308.3	375.5		Mean of column C	223.4	291.8	303.7	291.8
		142.1			268.6		Difference between means (C - A) ± SEM	32.49 ± 26.84	-11.94 ± 33.00	112.8 ± 35.83	68.40 ± 23.91
							95% confidence interval	-22.59 to 87.57	-79.64 to 55.77	39.17 to 186.5	19.41 to 117.4
							R squared (eta squared)	0.05145	0.004822	0.276	0.2261
							F test to compare variances
							F, DFn, Dfd	1.873, 13, 14	2.263, 13, 14	1.612, 13, 13	1.335, 14, 14
							P value	0.2572	0.1427	0.4004	0.5963
							P value summary	ns	ns	ns	ns
							Significantly different (P < 0.05)?	No	No	No	No
							Data analyzed
							Sample size, column A	14	14	14	15
							Sample size, column C	15	15	14	15

## Sheet: Figure 3
Fig 3. Maternal behavior testing in virgin female mice.
Fig 3a	Pup Retrieval_Virgin Females
Contingency table
genotype	CR	PR	NR		CR=	complete retrieval
WT	3	3	13		PR=	partial retrieval
pKO	4	7	6		NR=	no retrieval
gKO	1	6	9
					Table Analyzed	Pup Retrieval virgins_all categories
					P value and statistical significance
					Test	Chi-square
					Chi-square, df	5.676, 4
					P value	0.2247
					P value summary	ns
					One- or two-sided	NA
					Statistically significant (P < 0.05)?	No
					Data analyzed
					Number of rows	3
					Number of columns	3
Fig 3b	Latency period for 1st pup retrieval_Virgin Females
	One-way ANOVA
	latency (s) for first pup retrieval				Table Analyzed	virgin latency_those that did retrieve
Genotype>	WT	pKO	gKO		Data sets analyzed	A-C
	107	93	121
	271	129	129		ANOVA summary
	56	88	113		F	1.831
	73	64	109		P value	0.1849
	173	103	211		P value summary	ns
	236	30	207		Significant diff. among means (P < 0.05)?	No
		76	160		R squared	0.1485
		205
		180			Brown-Forsythe test
		73			F (DFn, DFd)	2.691 (2, 21)
		103			P value	0.0911
					P value summary	ns
					Are SDs significantly different (P < 0.05)?	No
					Bartlett's test
					Bartlett's statistic (corrected)	3.258
					P value	0.1961
					P value summary	ns
					Are SDs significantly different (P < 0.05)?	No
					ANOVA table	SS	DF	MS	F (DFn, DFd)	P value
					Treatment (between columns)	13315	2	6657	F (2, 21) = 1.831	P=0.1849
					Residual (within columns)	76341	21	3635
					Total	89656	23
					Data summary
					Number of treatments (columns)	3
					Number of values (total)	24
Fig 3c	Digging/Burying pups_Virgin Females
	Contingency table
	genotype	YES	NO
	WT	14	5
	pKO	6	11
	gKO	6	10
					Table Analyzed	Digging/Burying Pups (virgins)
Yes= virgin females showing this behavior
No= virgin females not showing behavior					P value and statistical significance
					Test	Chi-square
					Chi-square, df	6.734, 2
					P value	0.0345
					P value summary	*
					One- or two-sided	NA
					Statistically significant (P < 0.05)?	Yes
					Data analyzed
					Number of rows	3
					Number of columns	2

## Sheet: Figure 4
Fig 4. Maternal behavior testing in primiparous female mice.
Fig 4a	Pregnancy/Mating_Dams
Contingency table
genotype	YES	NO
WT	16	3
pKO	14	3
gKO	9	7
					Table Analyzed	Pregnancy/Mating (dams)
					P value and statistical significance
					Test	Chi-square
					Chi-square, df	4.350, 2
					P value	0.1136
					P value summary	ns
					One- or two-sided	NA
					Statistically significant (P < 0.05)?	No
					Data analyzed
					Number of rows	3
					Number of columns	2
Fig 4b	Nest Score_Dams
	One-way ANOVA
genotype	WT	pKO	gKO		Table Analyzed	Nest Score (dams)
	3	3	4		Data sets analyzed	A-C
	3	4	2.5
	4	4	2.5		ANOVA summary
	3	2.5	4		F	2.785
	4	4	3		P value	0.0763
	4	4	3		P value summary	ns
	4	4	2		Significant diff. among means (P < 0.05)?	No
	4	3	2.5		R squared	0.1444
	4	3
	3	3			Brown-Forsythe test
	4	4			F (DFn, DFd)	0.2839 (2, 33)
	4	2			P value	0.7546
	4	4			P value summary	ns
	2.5	4			Are SDs significantly different (P < 0.05)?	No
					Bartlett's test
					Bartlett's statistic (corrected)	0.785
					P value	0.6754
					P value summary	ns
					Are SDs significantly different (P < 0.05)?	No
					ANOVA table	SS	DF	MS	F (DFn, DFd)	P value
					Treatment (between columns)	2.37	2	1.185	F (2, 33) = 2.785	P=0.0763
					Residual (within columns)	14.04	33	0.4255
					Total	16.41	35
					Data summary
					Number of treatments (columns)	3
					Number of values (total)	36
Fig 4c	Latency_time for 1st pup retrieval_Dams
	One-way ANOVA
genotype	WT	pKO	gKO		Table Analyzed	Latency (dams)
	13	86	13		Data sets analyzed	A-C
	17	9	11
	23	18	15		ANOVA summary
	44	18	13		F	1.402
	23	40	7		P value	0.2605
	35	15	9		P value summary	ns
	15	16	67		Significant diff. among means (P < 0.05)?	No
	14	19	19		R squared	0.07829
	34	35
	24	14			Brown-Forsythe test
	257	15			F (DFn, DFd)	1.173 (2, 33)
	16	16			P value	0.322
	15	22			P value summary	ns
	155	20			Are SDs significantly different (P < 0.05)?	No
					Bartlett's test
					Bartlett's statistic (corrected)	23.03
					P value	<0.0001
					P value summary	****
					Are SDs significantly different (P < 0.05)?	Yes
					ANOVA table	SS	DF	MS	F (DFn, DFd)	P value
					Treatment (between columns)	6075	2	3038	F (2, 33) = 1.402	P=0.2605
					Residual (within columns)	71518	33	2167
					Total	77593	35
					Data summary
					Number of treatments (columns)	3
					Number of values (total)	36
Fig 4d	Total Retrieval Time_Dams
	One-way ANOVA				Table Analyzed	Total retrieval time (dams)
genotype	WT	pKO	gKO		Data sets analyzed	A-C
	287	214	64
	191	155	33		ANOVA summary
	64	130	45		F	2.037
	53	84	31		P value	0.1475
	86	77	55		P value summary	ns
	127	85	157		Significant diff. among means (P < 0.05)?	No
	209	64	33		R squared	0.1162
	113	31
	81	69			Brown-Forsythe test
	54	42			F (DFn, DFd)	0.7028 (2, 31)
	43	79			P value	0.5029
	92	29			P value summary	ns
	83	75			Are SDs significantly different (P < 0.05)?	No
		62
					Bartlett's test
					Bartlett's statistic (corrected)	2.444
					P value	0.2946
					P value summary	ns
					Are SDs significantly different (P < 0.05)?	No
					ANOVA table	SS	DF	MS	F (DFn, DFd)	P value
					Treatment (between columns)	14209	2	7104	F (2, 31) = 2.037	P=0.1475
					Residual (within columns)	108098	31	3487
					Total	122307	33
					Data summary
					Number of treatments (columns)	3
					Number of values (total)	34
Fig 4e	Digging /Burying Pups_Dams
Contingency table
genotype	YES	NO
WT	5	11
pKO	2	12
gKO	0	8
					Table Analyzed	Digging/Burying Pups (dams)
					P value and statistical significance
					Test	Chi-square
					Chi-square, df	3.718, 2
					P value	0.1558
					P value summary	ns
					One- or two-sided	NA
					Statistically significant (P < 0.05)?	No
					Data analyzed
					Number of rows	3
					Number of columns	2

## Sheet: Figure 5
Fig. 5. Mest and miR-335 in brain tissue.
Fig 5a	Mest mRNA_Adult Hypothalamus
unpaired ttest				AU= arbitrary units
	Gene expression_AU/Tbp
Genotype	WT	pKO			Table Analyzed	Adult Hyp Mest
	3.19386	0.00145
	1.80132	0.00068			Column B	pKO
	1.48549	0.00093			vs.	vs.
		0.01267			Column A	WT
		0.01169
					Unpaired t test
					P value	0.0014
					P value summary	**
					Significantly different (P < 0.05)?	Yes
					One- or two-tailed P value?	Two-tailed
					t, df	t=5.622, df=6
					How big is the difference?
					Mean of column A	2.16
					Mean of column B	0.005484
					Difference between means (B - A) ± SEM	-2.155 ± 0.3833
					95% confidence interval	-3.093 to -1.217
					R squared (eta squared)	0.8404
					F test to compare variances
					F, DFn, Dfd	21997, 2, 4
					P value	<0.0001
					P value summary	****
					Significantly different (P < 0.05)?	Yes
					Data analyzed
					Sample size, column A	3
					Sample size, column B	5
Fig 5b	Mest mRNA_Whole Brain E14.5
one way ANOVA
	Gene expression_AU/Tbp				Table Analyzed	D14 pooled_all sexes
genotype	WT	pKO	gKO		Data sets analyzed	A-C
	41.66	0.1116	0.0047
	38.34	0.0316	0.0006		ANOVA summary
	42	0.0149	0.0025		F	3436
	49.24	0.0148	0.0011		P value	<0.0001
	41.81	0.0118	0.0009		P value summary	****
	46.35	0.0185	0.0014		Significant diff. among means (P < 0.05)?	Yes
	43.92	0.0217	0.001		R squared	0.9941
	42.75	0.0152	0.0009
	40.28	0.0131	0.0008		Brown-Forsythe test
	42.33	0.0101	0.0011		F (DFn, DFd)	13.92 (2, 41)
			0.0009		P value	<0.0001
			0.003		P value summary	****
			0.0042		Are SDs significantly different (P < 0.05)?	Yes
			0.0019
			0.0009		Bartlett's test
			0.0005		Bartlett's statistic (corrected)	336.7
			0.0008		P value	<0.0001
			0.0016		P value summary	****
			0.0012		Are SDs significantly different (P < 0.05)?	Yes
			0.0009
			0.0023		ANOVA table	SS	DF	MS	F (DFn, DFd)	P value
			0.0011		Treatment (between columns)	14194	2	7097	F (2, 41) = 3436	P<0.0001
			0.0119		Residual (within columns)	84.68	41	2.065
			0.0012		Total	14279	43
					Data summary
					Number of treatments (columns)	3
					Number of values (total)	44
Fig 5d	miR-335_Adult Brain
one way ANOVA
miR-335 expression normalized to Sno202					Table Analyzed	Adult_whole brain_miR335
genotype	WT	pKO	gKO		Data sets analyzed	A-C
	0.85	1.46	0.91
	0.72	1.06	1.11		ANOVA summary
	1.21	0.75	0.55		F	0.475
					P value	0.6434
					P value summary	ns
					Significant diff. among means (P < 0.05)?	No
					R squared	0.1367
					Brown-Forsythe test
					F (DFn, DFd)	0.1151 (2, 6)
					P value	0.8932
					P value summary	ns
					Are SDs significantly different (P < 0.05)?	No
					Bartlett's test
					Bartlett's statistic (corrected)
					P value
					P value summary
					Are SDs significantly different (P < 0.05)?
					ANOVA table	SS	DF	MS	F (DFn, DFd)	P value
					Treatment (between columns)	0.08602	2	0.04301	F (2, 6) = 0.4750	P=0.6434
					Residual (within columns)	0.5433	6	0.09056
					Total	0.6294	8
					Data summary
					Number of treatments (columns)	3
					Number of values (total)	9
Fig 5e	miR-335_Adult Brain
one way ANOVA
Gene expression_AU/Tbp					Table Analyzed	Adult_whole brain_Mest
genotype	WT	pKO	gKO		Data sets analyzed	A-C
	1.378	0.013	0
	1.261	0.005	0		ANOVA summary
	1.084	0.008	0		F	209.3
					P value	<0.0001
					P value summary	****
					Significant diff. among means (P < 0.05)?	Yes
					R squared	0.9859
					Brown-Forsythe test
					F (DFn, DFd)	3.459 (2, 6)
					P value	0.1002
					P value summary	ns
					Are SDs significantly different (P < 0.05)?	No
					Bartlett's test
					Bartlett's statistic (corrected)
					P value
					P value summary
					Are SDs significantly different (P < 0.05)?
					ANOVA table	SS	DF	MS	F (DFn, DFd)	P value
					Treatment (between columns)	3.059	2	1.529	F (2, 6) = 209.3	P<0.0001
					Residual (within columns)	0.04385	6	0.007308
					Total	3.103	8
					Data summary
					Number of treatments (columns)	3
					Number of values (total)	9
